# Supplementary material for: Effect of fasting plasma glucose level in severe fever and thrombocytopenia syndrome patients without diabetes
Source: PLoS Negl Trop Dis. 2024 Apr 16;18(4):e0012125. doi: 10.1371/journal.pntd.0012125 (PMC11051581; doi:10.1371/journal.pntd.0012125)
Supplement: S1 Data — (XLS) [file pntd.0012125.s001.xls]

## Sheet: Sheet1
Patient number	Gender	Age (Yrs)	outcomes	survival time (day)	Secondary infection	Glu (mmol/L)	GLU group
1	female	61	Alive	8	No	3.3	1
2	female	66	Alive	9	No	3.3	1
3	female	60	Alive	7	No	3.34	1
4	female	53	Alive	10	No	3.42	1
5	female	41	Alive	6	No	3.5	1
6	female	67	Alive	8	No	3.6	1
7	male	61	Alive	12	No	3.78	1
8	female	70	Alive	5	No	3.9	1
9	male	65	Alive	12	No	3.9	1
10	female	69	Dead	1	No	3.94	1
11	male	65	Alive	8	No	4.06	1
12	male	55	Alive	9	No	4.09	1
13	female	50	Alive	5	No	4.1	1
14	female	64	Alive	8	No	4.1	1
15	male	59	Alive	10	No	4.1	1
16	female	66	Alive	11	No	4.1	1
17	male	70	Alive	9	No	4.15	1
18	male	63	Alive	16	No	4.16	1
19	female	48	Alive	5	No	4.2	1
20	male	72	Alive	4	No	4.2	1
21	male	78	Alive	9	No	4.2	1
22	male	35	Alive	7	No	4.2	1
23	female	51	Alive	4	No	4.2	1
24	female	53	Alive	11	No	4.3	1
25	male	66	Alive	10	No	4.3	1
26	female	68	Alive	9	No	4.33	1
27	female	60	Alive	11	No	4.33	1
28	male	66	Alive	9	No	4.34	1
29	female	76	Alive	12	No	4.4	1
30	female	52	Alive	10	Yes	4.4	1
31	male	75	Alive	26	Yes	4.4	1
32	female	68	Alive	10	Yes	4.4	1
33	female	73	Alive	9	No	4.4	1
34	female	45	Alive	10	No	4.4	1
35	male	53	Alive	8	No	4.4	1
36	male	62	Dead	5	No	4.42	1
37	male	49	Alive	4	No	4.45	1
38	male	70	Dead	3	No	4.46	1
39	male	35	Alive	10	No	4.49	1
40	male	78	Alive	17	No	4.49	1
41	female	67	Alive	4	No	4.49	1
42	female	57	Alive	2	No	4.5	1
43	female	61	Alive	6	No	4.5	1
44	male	61	Alive	6	No	4.5	1
45	male	72	Alive	8	No	4.5	1
46	male	74	Alive	17	No	4.5	1
47	female	73	Alive	11	No	4.51	1
48	female	47	Alive	7	No	4.56	1
49	male	68	Alive	10	No	4.6	1
50	female	68	Alive	13	No	4.6	1
51	male	59	Alive	13	No	4.6	1
52	female	68	Alive	11	Yes	4.6	1
53	male	47	Alive	15	No	4.6	1
54	female	49	Alive	13	No	4.6	1
55	male	52	Alive	6	No	4.61	1
56	male	74	Alive	9	No	4.66	1
57	male	68	Alive	8	No	4.67	1
58	male	78	Alive	14	No	4.67	1
59	male	69	Alive	6	No	4.67	1
60	female	60	Alive	8	No	4.67	1
61	female	48	Alive	12	No	4.68	1
62	female	43	Alive	6	No	4.7	1
63	female	63	Alive	9	Yes	4.7	1
64	male	59	Alive	8	No	4.7	1
65	female	52	Alive	6	No	4.7	1
66	female	52	Alive	8	No	4.71	1
67	female	44	Alive	10	No	4.73	1
68	male	63	Alive	9	No	4.73	1
69	male	49	Alive	10	No	4.73	1
70	female	48	Alive	12	Yes	4.73	1
71	female	56	Alive	12	No	4.76	1
72	female	53	Alive	4	No	4.8	1
73	male	68	Alive	9	No	4.8	1
74	female	57	Alive	11	Yes	4.8	1
75	female	62	Alive	12	No	4.8	1
76	female	53	Alive	9	No	4.8	1
77	female	57	Alive	8	No	4.8	1
78	male	39	Alive	7	No	4.8	1
79	female	64	Alive	8	No	4.8	1
80	female	64	Alive	9	No	4.81	1
81	female	54	Alive	9	No	4.81	1
82	male	71	Alive	8	No	4.81	1
83	female	59	Alive	15	No	4.82	1
84	female	54	Alive	10	No	4.83	1
85	male	68	Dead	2	No	4.83	1
86	male	50	Alive	15	No	4.83	1
87	female	56	Alive	7	No	4.84	1
88	female	65	Alive	16	No	4.86	1
89	female	61	Alive	12	No	4.87	1
90	female	62	Alive	8	No	4.87	1
91	female	62	Alive	7	No	4.88	1
92	female	70	Alive	10	No	4.89	1
93	male	67	Alive	9	No	4.9	1
94	female	65	Alive	11	No	4.9	1
95	female	54	Dead	9	No	4.9	1
96	male	73	Alive	15	No	4.9	1
97	female	59	Alive	11	Yes	4.9	1
98	male	80	Alive	9	No	4.9	1
99	female	65	Alive	16	Yes	4.9	1
100	male	64	Alive	9	No	4.9	1
101	male	44	Alive	10	No	4.9	1
102	female	53	Alive	11	No	4.9	1
103	female	56	Alive	10	No	4.9	1
104	male	77	Dead	3	No	4.97	1
105	female	61	Alive	9	No	4.99	1
106	male	70	Alive	5	No	5	1
107	female	59	Alive	9	No	5	1
108	male	58	Alive	6	No	5	1
109	male	64	Alive	5	No	5	1
110	male	48	Alive	3	No	5.01	1
111	male	78	Alive	13	No	5.02	1
112	male	49	Alive	3	No	5.03	1
113	male	51	Alive	7	No	5.04	1
114	female	53	Alive	5	No	5.05	1
115	female	46	Alive	10	No	5.05	1
116	male	77	Alive	14	Yes	5.05	1
117	male	55	Alive	8	No	5.08	1
118	female	75	Alive	14	Yes	5.1	1
119	male	67	Alive	7	No	5.1	1
120	female	52	Alive	8	No	5.1	1
121	male	51	Alive	10	No	5.1	1
122	female	59	Alive	8	Yes	5.1	1
123	female	49	Alive	9	No	5.1	1
124	female	64	Alive	7	No	5.11	1
125	male	67	Dead	3	No	5.12	1
126	male	46	Alive	7	No	5.12	1
127	female	72	Alive	6	No	5.13	1
128	female	70	Alive	6	No	5.16	1
129	male	57	Alive	15	No	5.18	1
130	female	69	Alive	12	No	5.18	1
131	male	71	Alive	8	No	5.18	1
132	male	57	Alive	6	No	5.19	1
133	male	76	Alive	10	No	5.2	1
134	female	51	Alive	15	No	5.2	1
135	female	53	Alive	8	No	5.2	1
136	female	68	Alive	21	Yes	5.2	1
137	female	71	Dead	4	No	5.2	1
138	female	64	Alive	5	No	5.2	1
139	female	67	Alive	16	No	5.2	1
140	female	67	Alive	7	No	5.2	1
141	male	80	Alive	6	No	5.2	1
142	male	68	Alive	15	Yes	5.2	1
143	female	67	Alive	8	No	5.2	1
144	female	48	Alive	9	No	5.2	1
145	female	61	Alive	9	No	5.22	1
146	male	50	Alive	7	No	5.22	1
147	male	63	Alive	8	No	5.26	1
148	female	51	Alive	12	No	5.27	1
149	female	64	Dead	2	No	5.3	1
150	male	71	Dead	2	No	5.3	1
151	male	55	Alive	7	No	5.3	1
152	male	55	Alive	11	No	5.3	1
153	male	52	Alive	14	Yes	5.3	1
154	female	50	Alive	12	No	5.3	1
155	male	70	Alive	8	No	5.3	1
156	female	34	Alive	9	No	5.3	1
157	male	62	Dead	7	No	5.31	1
158	male	30	Alive	9	No	5.31	1
159	female	54	Alive	26	No	5.31	1
160	female	57	Alive	6	No	5.32	1
161	male	69	Alive	18	Yes	5.33	1
162	male	59	Alive	7	No	5.33	1
163	female	58	Alive	8	No	5.33	1
164	female	56	Alive	12	Yes	5.34	1
165	male	71	Alive	9	No	5.37	1
166	female	60	Alive	11	Yes	5.37	1
167	male	43	Alive	9	No	5.37	1
168	male	59	Alive	7	No	5.39	1
169	male	18	Alive	5	No	5.4	1
170	male	50	Alive	9	No	5.4	1
171	female	50	Dead	3	No	5.4	1
172	female	54	Alive	10	No	5.4	1
173	female	60	Alive	19	No	5.4	1
174	female	59	Alive	21	Yes	5.4	1
175	male	57	Alive	14	No	5.41	1
176	female	48	Alive	9	No	5.42	1
177	female	60	Alive	8	No	5.43	1
178	female	83	Alive	9	No	5.43	1
179	male	73	Dead	5	No	5.44	1
180	male	31	Alive	7	No	5.44	1
181	female	66	Alive	10	No	5.44	1
182	female	51	Alive	6	No	5.44	1
183	male	65	Alive	20	Yes	5.45	1
184	male	48	Alive	11	Yes	5.5	1
185	female	34	Alive	15	No	5.5	1
186	female	67	Alive	11	No	5.5	1
187	female	50	Alive	4	No	5.5	1
188	female	65	Alive	23	Yes	5.5	1
189	female	58	Alive	10	No	5.5	1
190	female	59	Alive	8	No	5.5	1
191	female	70	Dead	4	Yes	5.5	1
192	female	64	Alive	7	No	5.5	1
193	male	48	Alive	10	No	5.5	1
194	male	68	Alive	9	No	5.5	1
195	female	58	Alive	8	No	5.5	1
196	female	48	Alive	13	No	5.56	1
197	male	71	Alive	9	Yes	5.56	1
198	male	62	Alive	8	No	5.57	1
199	female	46	Dead	4	No	5.57	1
200	female	58	Alive	10	No	5.59	1
201	male	69	Alive	10	Yes	5.6	1
202	female	66	Dead	4	No	5.6	1
203	male	57	Alive	16	No	5.6	1
204	female	55	Dead	4	No	5.6	1
205	male	45	Alive	12	No	5.6	1
206	male	71	Alive	12	No	5.6	1
207	female	51	Alive	15	Yes	5.6	1
208	male	68	Alive	9	No	5.6	1
209	male	64	Alive	6	No	5.6	1
210	female	54	Alive	8	No	5.6	1
211	male	63	Alive	15	Yes	5.6	1
212	female	48	Alive	6	No	5.62	1
213	female	66	Dead	4	No	5.62	1
214	male	61	Alive	7	No	5.64	1
215	male	50	Alive	8	No	5.64	1
216	female	69	Alive	14	No	5.67	1
217	male	62	Alive	10	No	5.67	1
218	female	76	Alive	3	No	5.67	1
219	female	62	Alive	16	No	5.69	1
220	female	75	Dead	1	No	5.7	1
221	male	79	Dead	4	No	5.7	1
222	male	46	Alive	14	No	5.7	1
223	male	57	Alive	6	No	5.7	1
224	male	62	Alive	6	No	5.7	1
225	male	52	Alive	9	No	5.7	1
226	male	66	Alive	15	No	5.7	1
227	female	71	Alive	8	No	5.72	1
228	male	36	Alive	7	No	5.73	1
229	female	70	Alive	7	No	5.74	1
230	female	70	Alive	5	No	5.75	1
231	male	28	Alive	16	No	5.75	1
232	male	50	Alive	12	No	5.76	1
233	female	73	Alive	8	No	5.78	1
234	female	69	Alive	16	No	5.78	1
235	female	48	Alive	6	No	5.78	1
236	female	64	Alive	15	No	5.79	1
237	female	73	Dead	3	No	5.8	1
238	male	78	Alive	8	No	5.8	1
239	male	25	Alive	7	No	5.8	1
240	female	77	Alive	7	No	5.8	1
241	female	57	Alive	9	No	5.8	1
242	male	51	Alive	6	No	5.8	1
243	male	70	Alive	4	No	5.81	1
244	female	55	Alive	9	No	5.85	1
245	female	53	Alive	9	No	5.89	1
246	female	35	Alive	14	No	5.9	1
247	female	59	Alive	8	No	5.9	1
248	male	29	Alive	9	Yes	5.9	1
249	male	67	Alive	10	Yes	5.9	1
250	female	52	Alive	15	No	5.9	1
251	male	54	Alive	8	No	5.92	1
252	male	72	Alive	5	No	5.95	1
253	male	56	Alive	12	No	5.95	1
254	female	54	Alive	14	No	5.97	1
255	female	66	Alive	19	Yes	5.97	1
256	female	46	Alive	18	Yes	6	1
257	female	74	Dead	5	Yes	6	1
258	female	52	Alive	9	No	6	1
259	male	68	Dead	2	No	6	1
260	male	73	Alive	12	No	6	1
261	male	63	Alive	7	No	6	1
262	male	63	Alive	15	Yes	6	1
263	male	78	Alive	10	No	6.01	1
264	female	68	Alive	7	No	6.03	1
265	female	69	Dead	11	No	6.04	1
266	male	66	Alive	6	No	6.04	1
267	female	51	Alive	7	No	6.05	1
268	male	78	Alive	7	No	6.05	1
269	female	45	Alive	7	No	6.05	1
270	male	72	Alive	12	Yes	6.07	1
271	female	65	Alive	8	No	6.08	1
272	female	39	Alive	9	No	6.1	1
273	female	67	Alive	13	No	6.1	1
274	male	55	Alive	11	No	6.1	1
275	male	75	Alive	10	No	6.1	1
276	female	64	Alive	9	Yes	6.1	1
277	male	28	Alive	8	No	6.1	1
278	female	48	Alive	17	No	6.18	1
279	female	62	Alive	10	Yes	6.18	1
280	male	62	Alive	5	No	6.19	1
281	female	69	Alive	12	Yes	6.2	1
282	female	72	Alive	23	No	6.2	1
283	male	62	Alive	8	No	6.2	1
284	male	60	Alive	9	No	6.2	1
285	male	71	Alive	12	No	6.2	1
286	female	73	Alive	9	No	6.21	1
287	female	51	Dead	1	No	6.22	1
288	female	70	Alive	17	Yes	6.24	1
289	female	48	Alive	11	No	6.25	1
290	male	68	Alive	12	No	6.26	1
291	female	62	Alive	16	No	6.26	1
292	male	71	Alive	17	Yes	6.28	1
293	male	71	Alive	12	No	6.3	1
294	male	72	Dead	3	No	6.3	1
295	male	76	Dead	3	No	6.3	1
296	male	74	Alive	12	Yes	6.3	1
297	female	57	Alive	9	No	6.3	1
298	male	47	Alive	7	No	6.3	1
299	male	72	Alive	18	Yes	6.3	1
300	female	68	Alive	11	Yes	6.3	1
301	female	61	Alive	9	No	6.3	1
302	female	62	Alive	13	No	6.3	1
303	male	50	Dead	3	No	6.32	1
304	male	64	Alive	7	No	6.32	1
305	male	53	Alive	8	No	6.32	1
306	female	52	Alive	9	No	6.32	1
307	male	72	Alive	8	Yes	6.34	1
308	female	54	Alive	11	No	6.35	1
309	male	71	Alive	10	No	6.36	1
310	female	69	Alive	17	No	6.4	1
311	female	76	Alive	4	No	6.4	1
312	male	63	Alive	9	No	6.42	1
313	female	54	Alive	12	Yes	6.46	1
314	male	61	Alive	12	No	6.48	1
315	female	74	Alive	10	No	6.48	1
316	male	59	Alive	12	No	6.5	1
317	female	60	Alive	12	No	6.5	1
318	male	63	Alive	10	No	6.5	1
319	female	41	Alive	8	No	6.5	1
320	male	67	Alive	15	Yes	6.5	1
321	male	62	Alive	6	No	6.5	1
322	female	73	Dead	4	No	6.5	1
323	female	73	Alive	7	No	6.5	1
324	female	54	Alive	26	Yes	6.5	1
325	female	63	Alive	7	No	6.5	1
326	female	52	Alive	6	No	6.5	1
327	female	58	Alive	13	No	6.5	1
328	male	63	Alive	7	No	6.52	1
329	female	63	Alive	14	No	6.52	1
330	male	55	Alive	11	No	6.53	1
331	female	59	Alive	9	No	6.53	1
332	male	67	Alive	12	No	6.54	1
333	female	48	Alive	9	No	6.56	1
334	male	45	Alive	11	No	6.6	1
335	male	80	Dead	2	No	6.6	1
336	male	56	Alive	8	No	6.6	1
337	female	49	Alive	6	No	6.6	1
338	female	78	Alive	4	No	6.61	1
339	female	56	Alive	9	No	6.67	1
340	female	69	Dead	2	No	6.67	1
341	male	61	Alive	11	No	6.68	1
342	male	56	Alive	17	No	6.69	1
343	female	83	Dead	8	No	6.69	1
344	female	73	Dead	3	No	6.7	1
345	female	69	Alive	5	No	6.7	1
346	female	65	Alive	8	No	6.7	1
347	female	56	Alive	10	No	6.73	1
348	female	52	Alive	12	No	6.74	1
349	male	71	Alive	7	No	6.75	1
350	female	56	Alive	16	No	6.76	1
351	female	49	Alive	11	No	6.77	1
352	female	74	Alive	9	No	6.78	1
353	female	46	Alive	6	No	6.78	1
354	female	67	Alive	14	No	6.8	1
355	female	74	Alive	24	Yes	6.8	1
356	female	53	Alive	11	No	6.8	1
357	female	68	Alive	15	Yes	6.8	1
358	male	61	Alive	6	No	6.85	1
359	male	65	Alive	9	No	6.88	1
360	female	55	Alive	9	No	6.9	1
361	male	78	Alive	11	No	6.9	1
362	female	59	Alive	6	No	6.93	1
363	male	72	Alive	8	No	6.97	1
364	female	50	Alive	11	No	7	2
365	female	74	Alive	25	Yes	7	2
366	female	69	Alive	16	No	7	2
367	male	69	Alive	28	No	7.02	2
368	female	57	Alive	13	No	7.03	2
369	female	71	Alive	11	No	7.06	2
370	female	66	Alive	19	Yes	7.06	2
371	female	76	Alive	9	No	7.07	2
372	female	56	Alive	7	No	7.07	2
373	male	43	Alive	19	Yes	7.1	2
374	female	51	Alive	22	No	7.1	2
375	male	60	Alive	6	No	7.1	2
376	male	58	Alive	43	Yes	7.15	2
377	male	70	Dead	2	No	7.16	2
378	male	68	Alive	10	No	7.17	2
379	female	69	Dead	6	No	7.2	2
380	female	58	Alive	17	No	7.22	2
381	male	63	Dead	3	No	7.23	2
382	male	38	Alive	5	No	7.24	2
383	male	70	Dead	5	No	7.28	2
384	female	58	Alive	25	Yes	7.3	2
385	female	75	Alive	8	No	7.3	2
386	female	58	Alive	13	No	7.3	2
387	female	64	Alive	11	No	7.3	2
388	male	52	Alive	9	No	7.3	2
389	female	74	Alive	7	No	7.31	2
390	female	49	Alive	8	No	7.31	2
391	male	71	Alive	10	No	7.33	2
392	male	72	Alive	12	No	7.41	2
393	female	68	Alive	16	Yes	7.44	2
394	female	61	Alive	8	No	7.44	2
395	female	69	Alive	10	No	7.5	2
396	male	58	Alive	12	No	7.5	2
397	male	65	Alive	9	No	7.56	2
398	female	72	Alive	9	No	7.6	2
399	female	64	Alive	17	Yes	7.6	2
400	male	49	Alive	29	No	7.6	2
401	male	74	Alive	15	Yes	7.62	2
402	male	68	Alive	10	No	7.63	2
403	male	59	Alive	10	Yes	7.66	2
404	female	64	Alive	12	Yes	7.66	2
405	male	76	Alive	16	No	7.7	2
406	female	68	Alive	14	No	7.7	2
407	female	63	Alive	9	No	7.7	2
408	female	63	Alive	17	No	7.72	2
409	female	56	Alive	10	No	7.72	2
410	female	68	Alive	22	Yes	7.74	2
411	male	54	Alive	7	Yes	7.74	2
412	female	61	Alive	14	Yes	7.75	2
413	female	79	Dead	4	No	7.76	2
414	male	56	Alive	9	Yes	7.79	2
415	female	69	Alive	13	No	7.8	2
416	male	72	Dead	2	No	7.8	2
417	male	67	Dead	1	No	7.8	2
418	male	59	Alive	11	No	7.8	2
419	female	65	Alive	6	No	7.81	2
420	female	47	Alive	13	No	7.85	2
421	female	46	Alive	11	No	7.88	2
422	female	73	Alive	8	No	7.89	2
423	female	46	Alive	9	No	7.9	2
424	female	62	Alive	7	No	7.9	2
425	male	56	Alive	9	No	7.9	2
426	male	52	Alive	6	No	7.9	2
427	female	73	Alive	9	No	7.93	2
428	male	61	Alive	13	Yes	7.94	2
429	male	29	Alive	9	No	7.94	2
430	female	69	Alive	7	No	7.97	2
431	male	61	Dead	5	No	8	2
432	female	64	Alive	12	No	8.05	2
433	male	54	Alive	6	No	8.06	2
434	female	52	Alive	14	No	8.06	2
435	female	59	Alive	8	No	8.07	2
436	female	66	Alive	11	No	8.08	2
437	male	70	Alive	7	No	8.08	2
438	female	65	Alive	19	No	8.09	2
439	male	67	Alive	11	No	8.1	2
440	male	78	Alive	9	No	8.1	2
441	female	66	Alive	25	No	8.1	2
442	male	70	Alive	11	No	8.1	2
443	female	75	Alive	14	No	8.1	2
444	female	72	Alive	11	No	8.1	2
445	male	69	Alive	10	No	8.1	2
446	female	50	Alive	24	No	8.11	2
447	female	67	Alive	11	No	8.12	2
448	male	57	Alive	11	No	8.13	2
449	male	62	Dead	4	No	8.15	2
450	male	68	Alive	14	Yes	8.2	2
451	female	53	Alive	12	No	8.22	2
452	female	53	Alive	15	No	8.3	2
453	male	68	Alive	32	Yes	8.3	2
454	female	58	Alive	9	Yes	8.3	2
455	male	67	Alive	7	Yes	8.3	2
456	female	56	Alive	7	No	8.31	2
457	female	70	Alive	19	Yes	8.4	2
458	male	73	Alive	11	No	8.4	2
459	female	67	Alive	20	Yes	8.4	2
460	male	77	Alive	14	No	8.42	2
461	male	68	Alive	11	Yes	8.45	2
462	male	68	Alive	4	No	8.48	2
463	female	39	Alive	19	No	8.5	2
464	female	56	Alive	12	No	8.5	2
465	male	51	Alive	9	No	8.5	2
466	female	76	Dead	2	No	8.5	2
467	female	53	Alive	11	No	8.51	2
468	male	56	Alive	15	No	8.53	2
469	female	55	Alive	12	No	8.6	2
470	male	66	Alive	12	Yes	8.6	2
471	male	47	Alive	10	No	8.7	2
472	male	63	Alive	10	Yes	8.7	2
473	female	71	Alive	12	No	8.7	2
474	male	77	Alive	19	No	8.7	2
475	male	61	Alive	6	No	8.7	2
476	female	60	Alive	17	No	8.7	2
477	female	77	Alive	14	Yes	8.7	2
478	male	71	Alive	12	No	8.7	2
479	female	59	Alive	9	Yes	8.7	2
480	male	70	Dead	3	No	8.81	2
481	male	53	Alive	13	No	8.82	2
482	male	50	Alive	4	No	8.84	2
483	female	59	Alive	9	No	8.9	2
484	female	61	Alive	19	No	8.9	2
485	male	65	Alive	19	No	8.9	2
486	male	51	Alive	7	No	8.96	2
487	female	62	Dead	4	No	8.97	2
488	female	48	Dead	5	No	9.2	2
489	female	75	Dead	2	No	9.2	2
490	male	69	Alive	11	No	9.2	2
491	female	54	Alive	16	No	9.28	2
492	female	55	Alive	10	No	9.3	2
493	female	45	Alive	12	No	9.4	2
494	female	75	Dead	2	No	9.4	2
495	female	64	Alive	12	No	9.4	2
496	female	82	Alive	6	No	9.4	2
497	female	40	Alive	10	No	9.4	2
498	female	43	Alive	6	No	9.4	2
499	male	57	Alive	16	No	9.41	2
500	female	62	Alive	12	No	9.45	2
501	female	61	Alive	9	No	9.46	2
502	female	58	Dead	3	No	9.5	2
503	female	71	Alive	22	No	9.5	2
504	male	50	Alive	8	No	9.6	2
505	male	52	Alive	8	No	9.68	2
506	male	58	Alive	7	No	9.7	2
507	female	64	Alive	13	No	9.72	2
508	female	72	Dead	3	No	9.8	2
509	male	63	Alive	18	No	9.8	2
510	male	74	Alive	12	No	9.8	2
511	female	62	Alive	28	No	9.83	2
512	female	76	Alive	11	No	9.9	2
513	female	60	Alive	8	No	9.91	2
514	female	53	Alive	15	No	9.92	2
515	female	38	Alive	13	No	9.98	2
516	male	70	Alive	7	No	10.02	2
517	female	63	Dead	4	No	10.04	2
518	female	75	Alive	5	No	10.07	2
519	female	73	Dead	3	No	10.2	2
520	female	71	Dead	1	No	10.3	2
521	female	71	Dead	2	No	10.4	2
522	male	65	Alive	9	No	10.49	2
523	male	72	Alive	8	No	10.57	2
524	female	62	Alive	15	Yes	10.6	2
525	female	58	Alive	12	No	10.6	2
526	male	78	Alive	23	Yes	10.64	2
527	female	63	Dead	3	No	10.7	2
528	female	56	Alive	16	No	11.07	2
529	female	74	Dead	4	No	11.2	3
530	female	54	Alive	12	No	11.28	3
531	male	70	Dead	2	No	11.3	3
532	female	55	Dead	3	No	11.3	3
533	male	73	Dead	3	No	11.3	3
534	female	54	Alive	6	No	11.37	3
535	male	35	Alive	7	No	11.4	3
536	female	62	Dead	2	No	11.6	3
537	male	46	Alive	14	No	11.9	3
538	female	55	Alive	8	No	12	3
539	female	53	Alive	16	No	12.4	3
540	male	56	Dead	2	No	12.5	3
541	male	75	Alive	21	Yes	12.53	3
542	female	62	Dead	3	No	12.55	3
543	female	70	Alive	13	Yes	12.67	3
544	female	62	Dead	2	No	12.8	3
545	male	86	Dead	1	No	13.2	3
546	male	70	Dead	2	No	13.3	3
547	female	69	Dead	2	No	13.5	3
548	male	77	Dead	4	No	14.76	3
549	male	64	Dead	1	No	15.3	3
550	female	71	Alive	10	No	15.35	3
551	female	42	Alive	14	No	15.96	3
552	female	54	Alive	15	No	15.98	3
553	female	74	Dead	2	No	16.1	3
554	male	52	Dead	5	No	16.66	3
555	male	67	Dead	1	No	16.8	3
556	female	70	Dead	1	No	17.4	3
557	female	65	Dead	1	No	18.48	3
558	male	59	Alive	9	No	19.73	3
559	female	48	Alive	8	No	20.76	3
560	female	52	Alive	10	No	20.79	3
